# Supplementary material for: Cervicovaginal Microbiota Composition in Chlamydia trachomatis Infection: A Systematic Review and Meta-Analysis
Source: Int J Mol Sci. 2022 Aug 23;23(17):9554. doi: 10.3390/ijms23179554 (PMC9455926; doi:10.3390/ijms23179554)
Supplement: Supplementary file 1 [file ijms-23-09554-s001.zip]

Archive with 1 entries (1 files):
- ijms-1861523-supplementary.pdf
